# Supplementary material for: Contextual memory reactivation modulates Ca2+-activity network state in a mushroom body-like center of the crab N. granulata
Source: Sci Rep. 2022 Jul 6;12:11408. doi: 10.1038/s41598-022-15502-1 (PMC9259570; doi:10.1038/s41598-022-15502-1)
Supplement: Supplementary file 1 — Supplementary Information 1. [file 41598_2022_15502_MOESM1_ESM.xlsx]

## Sheet: pre_curve
Animal	group	0	0.05	0.1	0.15	0.2	0.25	0.3	0.35	0.4	0.45	0.5	0.55	0.6	0.65	0.7	0.75	0.8	0.85	0.9	0.95	1	1.05	1.1	1.15	1.2	1.25	1.3	1.35	1.4	1.45	1.5	1.55	1.6	1.65	1.7	1.75	1.8	1.85	1.9	1.95	2	2.05	2.1	2.15	2.2	2.25	2.3	2.35
a	NAIVE	0.227032	0.225845	0.198591	0.130036	0.048955	0.00716975	0.0109028	0.0354136	0.0655426	0.0891444	0.101488	0.123023	0.17685	0.23992	0.271613	0.277802	0.272789	0.24582	0.207176	0.179643	0.150624	0.100698	0.0534429	0.0518446	0.100324	0.155123	0.181642	0.192635	0.198553	0.167821	0.0918763	0.0325563	0.0331378	0.0618342	0.0840551	0.093095	0.090372	0.0932609	0.115542	0.135538	0.12281	0.097372	0.111956	0.171705	0.237154	0.281432	0.302398	0.31251
b	NAIVE	0.466922	0.557408	0.589138	0.581207	0.579749	0.610575	0.66606	0.698761	0.691392	0.689663	0.717268	0.743324	0.742538	0.709354	0.65599	0.633405	0.651911	0.641988	0.583387	0.530889	0.501435	0.468519	0.434124	0.422847	0.434902	0.449783	0.453801	0.443411	0.417642	0.383629	0.367375	0.385478	0.410533	0.412792	0.392971	0.355298	0.317563	0.303249	0.304058	0.313703	0.327961	0.32308	0.310915	0.310035	0.297172	0.27792	0.287888	0.313348
c	NAIVE	0.13567	0.122681	0.108331	0.108564	0.128997	0.152165	0.165252	0.16579	0.155195	0.135717	0.105567	0.079214	0.0931237	0.159186	0.247245	0.314997	0.336013	0.317835	0.29023	0.283836	0.324745	0.411397	0.504192	0.571472	0.607835	0.608805	0.585178	0.559102	0.530569	0.498413	0.469494	0.444305	0.437817	0.455906	0.458993	0.425646	0.396246	0.395619	0.393049	0.368119	0.334172	0.304102	0.288503	0.292763	0.309964	0.348477	0.418181	0.484686
d	NAIVE	-0.0297326	0.0335516	0.0428345	0.0229391	-0.000777612	-0.0261938	-0.0561933	-0.0893093	-0.114049	-0.119807	-0.117482	-0.128736	-0.151116	-0.157964	-0.143032	-0.137466	-0.158878	-0.182023	-0.1846	-0.171846	-0.15896	-0.15869	-0.16524	-0.164744	-0.163115	-0.171458	-0.18707	-0.206523	-0.213837	-0.155746	-0.017117	0.10489	0.116862	0.0498881	-0.0121959	-0.041149	-0.0606649	-0.0812033	-0.0910817	-0.0987173	-0.0875676	0.0464837	0.351984	0.691353	0.91486	1.01156	1.01888	0.957734
e	NAIVE	0.382589	0.386879	0.340972	0.295188	0.281052	0.278696	0.294846	0.323575	0.313782	0.241513	0.150171	0.109567	0.146725	0.211228	0.226329	0.175199	0.103264	0.05224	0.035502	0.0469367	0.0587363	0.0368369	-0.0140461	-0.0520389	-0.0670161	-0.0744087	-0.0530812	-0.0014978	0.0185463	-0.0195216	-0.0748635	-0.104061	-0.0776259	0.000600168	0.0911841	0.184093	0.27325	0.301866	0.26048	0.214019	0.169827	0.0821966	-0.0247381	-0.0456841	0.0865719	0.273984	0.336981	0.249533
f	NAIVE	0.521494	0.623729	0.651716	0.587154	0.473438	0.378083	0.341089	0.350884	0.375369	0.396495	0.39315	0.356075	0.332006	0.361541	0.403867	0.391407	0.312752	0.221389	0.207301	0.312637	0.44518	0.486439	0.444744	0.385275	0.324005	0.278891	0.288261	0.317901	0.294713	0.224644	0.149969	0.0862432	0.0629959	0.113072	0.205063	0.261965	0.274708	0.298511	0.31957	0.298035	0.278148	0.300913	0.335806	0.340737	0.302501	0.238858	0.185077	0.169922
g	TR	0.478417	0.513808	0.527197	0.478369	0.418501	0.421109	0.47877	0.549372	0.659948	0.811337	0.890793	0.844751	0.783364	0.795256	0.815478	0.760371	0.651428	0.552158	0.484736	0.44186	0.424654	0.420998	0.406337	0.414777	0.483022	0.534357	0.493224	0.434249	0.474247	0.596719	0.673507	0.636781	0.541422	0.453552	0.394085	0.373968	0.379147	0.371271	0.341513	0.307917	0.283356	0.26834	0.248256	0.223231	0.228157	0.263146	0.274269	0.264191
h	TR	0.224132	0.259681	0.277213	0.28656	0.285807	0.25971	0.216792	0.175309	0.145777	0.141079	0.162813	0.185185	0.182601	0.163999	0.151353	0.139663	0.111027	0.0712976	0.0490984	0.0608455	0.0890057	0.105868	0.101808	0.0819232	0.0570974	0.0326507	0.00431061	-0.0213584	-0.0258686	-0.00805558	0.00747217	0.00320442	-0.0100083	-0.0167554	-0.0134647	-0.00169731	0.0107712	0.000978278	-0.0517288	-0.114422	-0.119587	-0.0628906	-0.00487938	0.0208897	0.0297824	0.0457156	0.0760499	0.105284
i	TR	0.0207698	0.024169	0.0278886	0.0313926	0.0320914	0.030417	0.0301894	0.032906	0.0304929	0.0246444	0.0426414	0.0847704	0.108478	0.100732	0.0863408	0.0770446	0.0737081	0.0748899	0.0647062	0.0386015	0.019824	0.0202483	0.0281212	0.0312917	0.0213541	0.00406838	0.0028017	0.0173421	0.0151028	-0.00322931	0.00542073	0.0423542	0.0592527	0.0455925	0.035203	0.0358384	0.0277954	0.0113296	0.00217874	0.00515487	0.0215895	0.0477977	0.0640787	0.0616649	0.0542413	0.0475373	0.0396061	0.0397746
j	TR	0.235324	0.236013	0.228227	0.213845	0.207877	0.214314	0.214874	0.19897	0.183056	0.188904	0.213643	0.231251	0.224965	0.205508	0.184636	0.154773	0.123583	0.123882	0.159384	0.192601	0.196368	0.179433	0.162443	0.149987	0.132106	0.10593	0.0933012	0.124247	0.188135	0.230432	0.217609	0.18625	0.192199	0.223577	0.234433	0.223541	0.218834	0.226791	0.220716	0.195098	0.195056	0.232471	0.259602	0.255868	0.243792	0.239777	0.238447	0.223625
k	TR	0.00125583	0.0151666	0.0167885	0.0164392	0.0092984	-0.00281214	-0.013479	-0.030046	-0.0525737	-0.0684242	-0.0817181	-0.102525	-0.11627	-0.10968	-0.10018	-0.106608	-0.119781	-0.113622	-0.0810479	-0.0500405	-0.0434604	-0.050244	-0.0543648	-0.0568543	-0.0571199	-0.0419687	-0.0137673	0.00101822	-0.00625755	-0.0129433	-0.00710382	-0.00142716	-0.00256823	-0.00725704	-0.019249	-0.0422473	-0.0695121	-0.0938172	-0.117847	-0.138452	-0.132458	-0.0868366	-0.0312119	-0.00949023	-0.0186772	-0.017383	-0.00186082	-0.00256048
l	TR
m	CHX	0.196057	0.196353	0.197518	0.205499	0.227089	0.248195	0.249699	0.234879	0.220575	0.21749	0.223053	0.224771	0.222616	0.226982	0.229091	0.214963	0.197427	0.195519	0.201138	0.200857	0.201512	0.209157	0.224265	0.243001	0.245504	0.23387	0.236937	0.25449	0.266415	0.263663	0.245705	0.227333	0.227158	0.234252	0.224299	0.212408	0.223105	0.235944	0.244261	0.275618	0.317597	0.340484	0.362787	0.406577	0.447697	0.458305	0.437981	0.401351
n	CHX	-0.0697527	-0.0498714	-0.0264406	-0.00352932	0.0130062	0.0255763	0.0375428	0.0416217	0.0354563	0.0263511	0.0200234	0.0185918	0.0234963	0.03339	0.0396873	0.0405677	0.0396359	0.0274966	0.00916333	0.0190996	0.0681324	0.117424	0.125811	0.0971698	0.0674433	0.0600704	0.0691592	0.0741405	0.0689447	0.0666229	0.0686029	0.064195	0.0512348	0.0330091	0.0205463	0.0276789	0.0437603	0.0459784	0.0362625	0.0308496	0.0314702	0.0298827	0.0236959	0.0143563	0.0044081	0.00098116	0.00317665	-0.000795564
o	CHX	0.348522	0.361784	0.358344	0.352354	0.343223	0.328255	0.321256	0.328031	0.34126	0.357161	0.364288	0.349483	0.330765	0.335558	0.360376	0.387044	0.408098	0.426622	0.441266	0.444254	0.437663	0.425911	0.414592	0.415345	0.413695	0.390864	0.371343	0.37389	0.380866	0.37944	0.372023	0.365841	0.365549	0.362944	0.350995	0.343532	0.355402	0.379056	0.399238	0.406026	0.394193	0.374519	0.364211	0.360089	0.350474	0.337803	0.335957	0.352959
p	CHX	-0.131293	-0.166003	-0.196437	-0.197455	-0.174766	-0.147024	-0.119171	-0.0916218	-0.09041	-0.138683	-0.198785	-0.217399	-0.192538	-0.147417	-0.0959395	-0.0502562	-0.0252392	-0.0303278	-0.0580664	-0.0859717	-0.102225	-0.106712	-0.0978705	-0.0834126	-0.0736357	-0.076066	-0.102155	-0.138278	-0.157936	-0.169297	-0.179487	-0.175265	-0.16499	-0.159219	-0.157545	-0.177462	-0.223712	-0.266881	-0.276831	-0.253562	-0.228402	-0.214582	-0.20215	-0.19931	-0.215777	-0.244165	-0.267533	-0.26842
q	CHX	0.111022	0.111145	0.0942771	0.0749905	0.0651995	0.0704883	0.0895103	0.106583	0.111698	0.107812	0.100395	0.102595	0.121287	0.142274	0.147743	0.137756	0.12714	0.121709	0.121274	0.133665	0.150259	0.149363	0.130617	0.109176	0.10227	0.114061	0.123443	0.114645	0.0955693	0.0800254	0.0780765	0.0863217	0.0910512	0.0897303	0.0867944	0.0823436	0.0785619	0.0870551	0.111884	0.130183	0.126369	0.115003	0.105542	0.0957916	0.0935089	0.105984	0.123085	0.130771
r	CHX	0.173837	0.18862	0.186418	0.175879	0.155115	0.125084	0.125732	0.153324	0.159003	0.148038	0.150842	0.162818	0.167262	0.154671	0.124691	0.104652	0.121966	0.154253	0.17313	0.180295	0.174215	0.164545	0.170582	0.169738	0.141101	0.121089	0.13119	0.143097	0.149996	0.166425	0.169965	0.132709	0.0868439	0.077666	0.0886764	0.0959105	0.110934	0.124115	0.122321	0.133086	0.158243	0.159446	0.140803	0.133294	0.134026	0.130502	0.125709	0.12666
s	CHX
[truncated: 3,552 more columns]

## Sheet: pre_events
Animal	group	0	0.05	0.1	0.15	0.2	0.25	0.3	0.35	0.4	0.45	0.5	0.55	0.6	0.65	0.7	0.75	0.8	0.85	0.9	0.95	1	1.05	1.1	1.15	1.2	1.25	1.3	1.35	1.4	1.45	1.5	1.55	1.6	1.65	1.7	1.75	1.8	1.85	1.9	1.95	2	2.05	2.1	2.15	2.2	2.25	2.3	2.35
a	NAIVE												1												1																			1
b	NAIVE					1
c	NAIVE													1							1
d	NAIVE																													1												1
e	NAIVE												1																					1											1
f	NAIVE																			1														1
g	TR						1																							1
h	TR																																														1
i	TR										1																				1										1								1
j	TR																		1										1
k	TR
l	TR
m	CHX																																							1
n	CHX																			1
o	CHX													1
p	CHX				1								1																											1
q	CHX																																					1
r	CHX							1									1										1								1					1									1
s	CHX
[truncated: 3,552 more columns]

## Sheet: ctx_curve
Animal	group	0	0.05	0.1	0.15	0.2	0.25	0.3	0.35	0.4	0.45	0.5	0.55	0.6	0.65	0.7	0.75	0.8	0.85	0.9	0.95	1	1.05	1.1	1.15	1.2	1.25	1.3	1.35	1.4	1.45	1.5	1.55	1.6	1.65	1.7	1.75	1.8	1.85	1.9	1.95	2	2.05	2.1	2.15	2.2	2.25	2.3	2.35
a	NAIVE	0.0591639	0.0466016	0.0503486	0.0344033	-0.00435123	-0.0477241	-0.0746728	-0.0898298	-0.121346	-0.153695	-0.139973	-0.0909489	-0.0588183	-0.0520317	-0.0261522	0.0471852	0.129048	0.162163	0.16009	0.198878	0.292997	0.354215	0.351002	0.381417	0.501187	0.624357	0.656786	0.619019	0.591993	0.601937	0.610077	0.590821	0.558268	0.52655	0.489682	0.440433	0.393459	0.362726	0.328287	0.277044	0.23752	0.223081	0.206881	0.178308	0.154395	0.146665	0.14944	0.139787
b	NAIVE	-0.0763929	-0.100085	-0.10213	-0.104347	-0.122495	-0.142578	-0.163445	-0.198171	-0.192084	-0.0383151	0.250812	0.505703	0.605623	0.592828	0.557348	0.525387	0.485243	0.450187	0.432515	0.414058	0.390675	0.375724	0.364588	0.348525	0.337974	0.34328	0.359091	0.38409	0.414737	0.423417	0.389341	0.337236	0.303842	0.282998	0.254161	0.230129	0.220518	0.204597	0.180127	0.16584	0.160798	0.1721	0.205651	0.222607	0.209819	0.196629	0.179018	0.148698
c	NAIVE	0.294125	0.268711	0.25311	0.244012	0.230153	0.215568	0.214409	0.219042	0.192325	0.132909	0.165063	0.395889	0.674406	0.77508	0.721896	0.666457	0.671221	0.810061	1.22032	1.82977	2.28388	2.36628	2.20931	2.01458	1.86144	1.75495	1.66969	1.57899	1.49351	1.43917	1.40256	1.36271	1.3618	1.45805	1.61779	1.72946	1.74146	1.70264	1.64846	1.57337	1.49564	1.42887	1.35671	1.28154	1.2184	1.16622	1.12243	1.08917
d	NAIVE	0.0540705	0.0542209	0.0672322	0.0629563	0.0409282	0.0253204	0.0195604	0.0140639	0.00356704	-0.00936986	0	0.0495063	0.112925	0.156699	0.178984	0.197046	0.214457	0.210361	0.185251	0.178999	0.199062	0.199909	0.163703	0.128093	0.121306	0.125782	0.118013	0.0965503	0.0755279	0.0799598	0.111105	0.133839	0.12384	0.0890288	0.0559278	0.0434516	0.0415447	0.0382593	0.0456038	0.0623035	0.0589158	0.0312651	0.00602909	0.00021685	0.0118786	0.0213662	0.0175612	0.0166659
e	NAIVE	0.0326117	0.226226	0.385661	0.375205	0.285134	0.217976	0.184289	0.189144	0.195595	0.146897	0.101697	0.124539	0.172354	0.2213	0.262394	0.243954	0.174407	0.116637	0.0831295	0.0555718	0.0436017	0.0466517	0.0305103	0.0097162	0.0266357	0.0490033	0.0559846	0.0852805	0.109345	0.0769184	0.013648	-0.0354545	-0.0487046	-0.0333728	-0.0220894	-0.0205403	-0.0213979	-0.0415116	-0.0689886	-0.0665586	-0.0417489	-0.0246026	-0.0273546	-0.0495101	-0.06875	-0.0675006	-0.0590525	-0.0330258
f	NAIVE	0.328716	0.383325	0.540269	0.69214	0.747314	0.728469	0.699799	0.695112	0.697719	0.684433	0.671249	0.663296	0.649815	0.656433	0.6959	0.725082	0.717616	0.692787	0.653945	0.59551	0.545365	0.519329	0.50409	0.502883	0.515537	0.508133	0.494784	0.605142	0.900038	1.19867	1.2958	1.20333	1.0534	0.930251	0.859761	0.852332	0.893012	0.943229	0.976324	0.967821	0.896967	0.782656	0.667114	0.595156	0.597759	0.639066	0.634914	0.563905
g	TR
h	TR	-0.00148767	0.0192152	0.0487959	0.073003	0.0819073	0.073081	0.0545215	0.0313369	0.0131569	0.0244644	0.0787758	0.156725	0.224806	0.271419	0.312765	0.360497	0.399561	0.407365	0.39035	0.375883	0.365699	0.344856	0.325918	0.328313	0.337251	0.330761	0.316652	0.306671	0.298257	0.301723	0.329375	0.358047	0.351107	0.305448	0.251916	0.219738	0.213074	0.225168	0.251809	0.282279	0.306983	0.320924	0.31113	0.274703	0.231479	0.204279	0.205583	0.228762
i	TR	-0.0215341	-0.0365339	-0.0553378	-0.0716938	-0.0725966	-0.0615969	-0.0630321	-0.0792348	-0.0844848	-0.0561522	0	0.0486904	0.0729758	0.0815373	0.0793537	0.0793157	0.0887813	0.0918437	0.0838722	0.0842621	0.100976	0.117037	0.120063	0.108365	0.0868302	0.0915761	0.151468	0.222649	0.251847	0.251101	0.240502	0.216975	0.192581	0.17811	0.169256	0.16688	0.168835	0.168029	0.161377	0.150984	0.151799	0.170104	0.179057	0.159015	0.136342	0.142453	0.166453	0.176124
j	TR	0.156882	0.11926	0.0941258	0.0990258	0.105114	0.0884918	0.0690624	0.0675349	0.0528962	0.0112211	0.0114402	0.088716	0.169931	0.207531	0.23964	0.295313	0.350527	0.372747	0.35841	0.323212	0.2938	0.302549	0.349765	0.391743	0.397472	0.380532	0.357988	0.328253	0.293332	0.263695	0.247825	0.246824	0.246583	0.234172	0.220079	0.214282	0.207177	0.191071	0.173901	0.170759	0.186556	0.202453	0.191072	0.15756	0.145571	0.174379	0.205302	0.201815
k	TR	0.0110429	0.0296219	0.0839195	0.142813	0.151023	0.115613	0.0905111	0.0808507	0.0511297	0.0126321	0.00925861	0.0325138	0.0432818	0.0505467	0.0810852	0.111356	0.103383	0.0711948	0.0575015	0.0676357	0.0749468	0.0764146	0.08489	0.0877699	0.0711635	0.0498313	0.0357943	0.0200146	0.00296598	0.00259603	0.0195058	0.0337238	0.0393244	0.0424833	0.0395015	0.0267638	0.0099473	-0.0045052	-0.00926901	-9.64243e-05	0.0138016	0.0195453	0.0176846	0.027871	0.0759546	0.149433	0.191	0.178761
l	TR
m	CHX	0.092888	0.116721	0.122611	0.125616	0.132083	0.149293	0.2029	0.276649	0.295565	0.243681	0.215446	0.273912	0.369023	0.435661	0.467778	0.49382	0.523071	0.530096	0.511669	0.537038	0.668477	0.832388	0.889587	0.829079	0.7539	0.710063	0.665922	0.612623	0.577916	0.569723	0.562789	0.537619	0.501696	0.477182	0.478586	0.492526	0.504379	0.520538	0.526605	0.496757	0.455041	0.445237	0.464336	0.476102	0.466958	0.461217	0.474147	0.487658
n	CHX	0.246753	0.265364	0.265706	0.255797	0.236007	0.212023	0.194348	0.185485	0.177877	0.174123	0.188265	0.208424	0.213388	0.211179	0.212061	0.211578	0.21104	0.215669	0.221469	0.220608	0.216571	0.21935	0.223471	0.215704	0.19964	0.185913	0.173851	0.15996	0.147716	0.143236	0.144139	0.141903	0.137988	0.134045	0.120172	0.0965871	0.081892	0.0843831	0.0866827	0.0763465	0.0688668	0.0787856	0.0926735	0.0896666	0.0781568	0.0867679	0.110022	0.114352
o	CHX	0.00853944	0.0308967	0.0827175	0.11508	0.102222	0.0859937	0.0983083	0.116409	0.119621	0.127057	0.163424	0.209061	0.22531	0.220846	0.217655	0.204823	0.186319	0.188312	0.207817	0.217884	0.214739	0.215383	0.215585	0.200207	0.180172	0.170394	0.163532	0.157357	0.16303	0.178035	0.184644	0.179626	0.181146	0.190131	0.196036	0.210587	0.231684	0.237827	0.23566	0.237577	0.233292	0.227985	0.244431	0.276227	0.289668	0.270717	0.245831	0.240116
p	CHX	0.134925	0.128236	0.113933	0.105032	0.106677	0.097321	0.0873183	0.0961902	0.105251	0.119803	0.161316	0.190633	0.173502	0.137641	0.112499	0.107253	0.11512	0.122427	0.12251	0.104606	0.0848082	0.0937512	0.104453	0.0895844	0.0816168	0.0875237	0.0812114	0.078128	0.0894788	0.0904742	0.0818443	0.07709	0.0727206	0.0711995	0.0735189	0.0789061	0.0837845	0.0749537	0.0640882	0.0630688	0.0508703	0.0318987	0.0273921	0.0219979	0.0158557	0.0259456	0.0250737	0.00647855
q	CHX	0.107638	0.0998685	0.0778827	0.0556336	0.0495138	0.0567484	0.062183	0.0495837	0.0340231	0.0675343	0.162793	0.251351	0.276971	0.265548	0.255984	0.248163	0.235571	0.224619	0.223641	0.229149	0.226131	0.213557	0.209282	0.217909	0.223009	0.218179	0.216017	0.218145	0.212169	0.199275	0.195872	0.21083	0.228945	0.228475	0.209994	0.190213	0.181379	0.18181	0.182017	0.182237	0.188821	0.194603	0.187237	0.171794	0.16387	0.170481	0.18188	0.177136
r	CHX
s	CHX
[truncated: 501 more columns]

## Sheet: ctx_events
Animal	group	0	0.05	0.1	0.15	0.2	0.25	0.3	0.35	0.4	0.45	0.5	0.55	0.6	0.65	0.7	0.75	0.8	0.85	0.9	0.95	1	1.05	1.1	1.15	1.2	1.25	1.3	1.35	1.4	1.45	1.5	1.55	1.6	1.65	1.7	1.75	1.8	1.85	1.9	1.95	2	2.05	2.1	2.15	2.2	2.25	2.3	2.35
a	NAIVE														1					1				1
b	NAIVE									1																	1
c	NAIVE											1						1																1
d	NAIVE											1
e	NAIVE											1
f	NAIVE																											1
g	TR
h	TR									1																												1
i	TR																				1						1																			1
j	TR											1											1
k	TR														1																													1
l	TR
m	CHX											1								1
n	CHX
o	CHX
p	CHX
q	CHX
r	CHX
s	CHX
[truncated: 501 more columns]

## Sheet: pos_curves
Animal	group	0	0.05	0.1	0.15	0.2	0.25	0.3	0.35	0.4	0.45	0.5	0.55	0.6	0.65	0.7	0.75	0.8	0.85	0.9	0.95	1	1.05	1.1	1.15	1.2	1.25	1.3	1.35	1.4	1.45	1.5	1.55	1.6	1.65	1.7	1.75	1.8	1.85	1.9	1.95	2	2.05	2.1	2.15	2.2	2.25	2.3	2.35
a	NAIVE	0.103399	0.0497134	0.064214	0.0786943	0.070494	0.0749563	0.114844	0.168706	0.203188	0.217762	0.231131	0.24221	0.235822	0.218456	0.215273	0.221145	0.204016	0.162115	0.120855	0.0873184	0.0542461	0.0320853	0.0372366	0.0538049	0.0475694	0.0246517	0.0243534	0.0424912	0.0373169	0.00897184	-0.0075663	-0.000903555	0.0146867	0.0211304	0.00950782	-0.0123146	-0.0226625	-0.00189837	0.0443028	0.0908516	0.116171	0.108032	0.0762133	0.0432791	0.0200178	0.0117972	0.0110426	0.0013289
b	NAIVE	0.196947	0.210036	0.213443	0.230665	0.255741	0.271443	0.277552	0.272764	0.261283	0.257113	0.255253	0.242272	0.220834	0.194545	0.178714	0.204307	0.260887	0.304521	0.325603	0.322254	0.285784	0.267356	0.314127	0.374687	0.386163	0.358978	0.330187	0.310458	0.30073	0.306077	0.316911	0.321048	0.319827	0.317363	0.306469	0.272779	0.243658	0.285181	0.38983	0.469346	0.48875	0.484831	0.473669	0.43693	0.38304	0.351455	0.351312	0.352539
c	NAIVE	0.338614	0.375143	0.373432	0.367606	0.368138	0.366732	0.366982	0.376675	0.382656	0.380579	0.389833	0.408071	0.41029	0.392238	0.367325	0.3421	0.323228	0.313064	0.302903	0.295148	0.298148	0.303136	0.293289	0.270757	0.26016	0.269722	0.279734	0.279985	0.270903	0.248087	0.21753	0.196497	0.20414	0.247174	0.295831	0.310584	0.290462	0.26248	0.242787	0.226611	0.213029	0.23314	0.314293	0.413145	0.457455	0.448543	0.454534	0.500799
d	NAIVE	0.288899	0.3195	0.408293	0.467782	0.468801	0.438427	0.404585	0.384566	0.382868	0.386807	0.381635	0.364543	0.350736	0.353264	0.34857	0.310138	0.259029	0.23483	0.24491	0.259217	0.254702	0.253571	0.278507	0.315499	0.367886	0.451838	0.523572	0.52942	0.497258	0.483517	0.486815	0.481151	0.477443	0.496014	0.532046	0.576129	0.608894	0.590736	0.521407	0.467976	0.47182	0.490071	0.478785	0.446226	0.409363	0.376284	0.348575	0.318133
e	NAIVE	0.169104	0.278029	0.330222	0.280426	0.259405	0.331995	0.457306	0.587771	0.629599	0.519313	0.344009	0.242238	0.262824	0.331872	0.341792	0.28275	0.201663	0.118016	0.112683	0.296804	0.564096	0.660477	0.557623	0.442166	0.420601	0.468463	0.500983	0.441312	0.321342	0.228011	0.191334	0.232223	0.363746	0.483376	0.454864	0.296041	0.149682	0.145025	0.308799	0.502382	0.546246	0.441601	0.343459	0.393781	0.58805	0.73798	0.69377	0.528768
f	NAIVE	0.173652	0.151831	0.114898	0.133896	0.278299	0.472535	0.554892	0.505024	0.44451	0.413671	0.359283	0.300484	0.298727	0.361749	0.459132	0.529836	0.522112	0.468895	0.447084	0.471175	0.498888	0.509234	0.508973	0.503087	0.479659	0.414785	0.329328	0.280725	0.279584	0.311397	0.37788	0.444327	0.450964	0.408064	0.384327	0.400734	0.424729	0.431624	0.413673	0.388302	0.37474	0.353531	0.319517	0.298603	0.287391	0.27423	0.259061	0.229744
g	TR	0.376794	0.633405	0.8049	0.835536	0.78004	0.710226	0.65534	0.620117	0.598461	0.585988	0.579844	0.56199	0.53008	0.50462	0.477293	0.438523	0.417165	0.423782	0.433595	0.427936	0.402035	0.380152	0.404444	0.456755	0.467668	0.425914	0.389318	0.400049	0.45365	0.51353	0.545376	0.581252	0.699011	0.887091	1.01382	0.990361	0.865721	0.737297	0.662297	0.633587	0.602269	0.543322	0.48353	0.456543	0.445134	0.421853	0.436638	0.532644
h	TR	0.36006	0.288348	0.238934	0.226895	0.243874	0.266227	0.283855	0.284327	0.244186	0.186621	0.169376	0.191822	0.207881	0.209513	0.219676	0.238286	0.236699	0.197316	0.143584	0.113108	0.116524	0.138618	0.162799	0.179575	0.176814	0.150964	0.121012	0.100064	0.0825376	0.074902	0.0912893	0.114133	0.113698	0.0967231	0.0784869	0.0498354	0.0211232	0.0320098	0.0841056	0.126753	0.128882	0.110803	0.0941904	0.0716818	0.0425142	0.0353465	0.0601908	0.0786365
i	TR	-0.00518917	-0.0290584	-0.0442342	-0.0393583	-0.025599	-0.0171381	-0.0154188	-0.0175614	-0.0251198	-0.0389935	-0.0453777	-0.0384281	-0.0317286	-0.0203219	0.00728201	0.026471	0.0181305	0.014146	0.0424627	0.0750234	0.0757279	0.0575348	0.0554058	0.0772264	0.0964594	0.0904434	0.081137	0.103149	0.149047	0.180578	0.177528	0.153644	0.129883	0.117105	0.118259	0.122666	0.115258	0.0951461	0.0659303	0.0369004	0.028792	0.0462456	0.0722066	0.0906424	0.098223	0.0995128	0.09231	0.0762487
j	TR	0.2976	0.380588	0.463197	0.494977	0.466567	0.428694	0.407197	0.388582	0.3647	0.34814	0.344917	0.330937	0.294634	0.291611	0.375693	0.495476	0.566717	0.58923	0.594919	0.576595	0.527554	0.466384	0.408055	0.356451	0.321107	0.313589	0.319733	0.320429	0.342116	0.40972	0.478452	0.486453	0.436297	0.378168	0.338129	0.310646	0.301535	0.314006	0.320237	0.300501	0.277618	0.281739	0.313215	0.363606	0.428868	0.487433	0.517958	0.536544
k	TR	0.305115	0.428428	0.513004	0.566416	0.568793	0.528223	0.472318	0.411087	0.359684	0.347639	0.368651	0.372338	0.333684	0.28715	0.282391	0.319212	0.34063	0.302223	0.226647	0.17673	0.183307	0.214422	0.220593	0.191223	0.149635	0.110528	0.0802621	0.091833	0.176394	0.300476	0.406822	0.467665	0.467914	0.432988	0.416564	0.420147	0.42611	0.470752	0.572683	0.647155	0.620767	0.563024	0.572996	0.623316	0.630166	0.587974	0.548986	0.54996
l	TR
m	CHX	0.0745972	0.0504775	0.0329714	0.0426471	0.0577163	0.0569136	0.052775	0.0581877	0.0618978	0.0578409	0.0579862	0.0581777	0.0425334	0.022445	0.0196696	0.0369058	0.0659157	0.0890501	0.0959245	0.0974927	0.0904866	0.0589572	0.0247496	0.023539	0.0372933	0.0304494	0.0144486	0.00897254	0.00388804	-0.0121147	-0.0299449	-0.0333586	-0.0254403	-0.0219406	-0.0281993	-0.0445216	-0.0628838	-0.0691038	-0.066895	-0.0673633	-0.0662299	-0.0569891	-0.0490716	-0.0556009	-0.082113	-0.111339	-0.0891761	-0.0127721
n	CHX	0.0440633	0.023786	-0.00661986	-0.0255952	-0.019654	-0.0110687	-0.0235397	-0.0408214	-0.0416	-0.0341399	-0.0338314	-0.0417705	-0.0428803	-0.0349858	-0.0414817	-0.063552	-0.076578	-0.0761415	-0.0729954	-0.0746227	-0.0858755	-0.094822	-0.0895013	-0.0903309	-0.111095	-0.130015	-0.13728	-0.143693	-0.142097	-0.108035	-0.0406484	0.0161343	0.0288609	0.01462	-0.006922	-0.0344569	-0.0573145	-0.0660434	-0.0732901	-0.0917571	-0.11085	-0.117751	-0.119197	-0.120194	-0.116308	-0.113868	-0.12356	-0.144434
o	CHX	0.154357	0.1307	0.11943	0.123089	0.112577	0.0887029	0.0594866	0.0164395	-0.0231589	-0.0280459	0	0.0288225	0.0271788	-0.00350958	-0.0284238	-0.0257599	-0.0165762	-0.0289305	-0.0609241	-0.0956067	-0.0987165	0.0151082	0.29574	0.603531	0.739604	0.7107	0.648625	0.597421	0.536465	0.472875	0.426704	0.392687	0.360768	0.346512	0.360977	0.376231	0.363789	0.328926	0.2884	0.256761	0.23851	0.215306	0.171932	0.123631	0.0981235	0.101248	0.106162	0.0918435
p	CHX	-0.199656	-0.181479	-0.176272	-0.198392	-0.206146	-0.199963	-0.208572	-0.209724	-0.185885	-0.171474	-0.180271	-0.177249	-0.160494	-0.173913	-0.205988	-0.201741	-0.17973	-0.188756	-0.203783	-0.18581	-0.155725	-0.15283	-0.170748	-0.172037	-0.16009	-0.164886	-0.17852	-0.180252	-0.177862	-0.186771	-0.204539	-0.21761	-0.214621	-0.185043	-0.138643	-0.119446	-0.145895	-0.172072	-0.164367	-0.159646	-0.178865	-0.167582	-0.104437	-0.0572836	-0.0691811	-0.09739	-0.101514	-0.105213
q	CHX	0.438113	0.427988	0.409094	0.399801	0.40757	0.419459	0.429689	0.432157	0.421691	0.417901	0.428773	0.430487	0.431476	0.456985	0.480647	0.474407	0.459069	0.453691	0.448302	0.431514	0.403707	0.376828	0.366358	0.37155	0.377217	0.377054	0.377127	0.37551	0.360895	0.336408	0.316162	0.30274	0.293145	0.287817	0.287585	0.293832	0.307698	0.323644	0.323394	0.301562	0.282257	0.276843	0.271832	0.26906	0.277693	0.278222	0.255799	0.24047
r	CHX	-0.00315024	0.0126256	0.0151134	0.0152821	0.0264439	0.0301052	0.0101817	-0.00693313	-0.000178164	0.0172002	0.0335853	0.0449746	0.0372131	0.00960373	-0.0161906	-0.0301045	-0.0324333	-0.0181546	0.0058131	0.0193069	0.0137574	0.0021923	-2.85e-05	0.0040424	0.00705089	0.00622681	0.00222615	0.00510758	0.0152458	0.0223419	0.0182212	0.000277768	-0.015731	-0.0127564	0.00976019	0.0389767	0.0471043	0.0244677	-0.00100505	-0.00859197	-0.00338258	0.0122441	0.0377485	0.0462765	0.017209	-0.0148835	-0.0155279	-0.00431789
s	CHX
[truncated: 3,552 more columns]

## Sheet: pos_events
Animal	group	0	0.05	0.1	0.15	0.2	0.25	0.3	0.35	0.4	0.45	0.5	0.55	0.6	0.65	0.7	0.75	0.8	0.85	0.9	0.95	1	1.05	1.1	1.15	1.2	1.25	1.3	1.35	1.4	1.45	1.5	1.55	1.6	1.65	1.7	1.75	1.8	1.85	1.9	1.95	2	2.05	2.1	2.15	2.2	2.25	2.3	2.35
a	NAIVE						1																															1
b	NAIVE															1							1															1
c	NAIVE																																										1
d	NAIVE																						1											1
e	NAIVE					1														1													1						1					1
f	NAIVE				1									1																1
g	TR																																1
h	TR											1																										1
i	TR													1					1					1				1														1
j	TR														1														1														1
k	TR															1												1										1						1					1
l	TR
m	CHX																																														1
n	CHX																													1
o	CHX																					1
p	CHX																		1														1								1
q	CHX
r	CHX								1									1										1							1						1
s	CHX
[truncated: 3,552 more columns]

## Sheet: vds_curves
Animal	group	-22	-21.95	-21.9	-21.85	-21.8	-21.75	-21.7	-21.65	-21.6	-21.55	-21.5	-21.45	-21.4	-21.35	-21.3	-21.25	-21.2	-21.15	-21.1	-21.05	-21	-20.95	-20.9	-20.85	-20.8	-20.75	-20.7	-20.65	-20.6	-20.55	-20.5	-20.45	-20.4	-20.35	-20.3	-20.25	-20.2	-20.15	-20.1	-20.05	-20	-19.95	-19.9	-19.85	-19.8	-19.75	-19.7	-19.65
a	NAIVE	0.517123	0.499427	0.490347	0.487216	0.487865	0.490716	0.484546	0.457154	0.421806	0.399864	0.401504	0.425069	0.451053	0.467261	0.485054	0.511943	0.537591	0.546455	0.530359	0.498136	0.483762	0.510923	0.551005	0.566489	0.555266	0.535125	0.526736	0.534567	0.557242	0.601707	0.650391	0.673966	0.672656	0.661099	0.650056	0.648373	0.654958	0.661542	0.660617	0.645376	0.625754	0.616829	0.603042	0.570763	0.567841	0.655065	0.785698	0.839572
b	NAIVE	0.525458	0.529788	0.528346	0.499786	0.458878	0.440161	0.444291	0.449432	0.444693	0.428851	0.411032	0.399366	0.393134	0.40195	0.424895	0.430924	0.408141	0.380258	0.377382	0.424267	0.498402	0.53716	0.52288	0.481881	0.446388	0.447137	0.47173	0.476104	0.452775	0.426623	0.417334	0.424787	0.429846	0.422948	0.409007	0.3909	0.376944	0.373473	0.376358	0.381726	0.382303	0.370691	0.350974	0.331132	0.320324	0.323343	0.328988	0.322996
c	NAIVE	1.37352	1.38999	1.41302	1.41804	1.39884	1.39517	1.4273	1.46269	1.47348	1.46411	1.44015	1.40054	1.35917	1.34352	1.35808	1.37124	1.36305	1.34813	1.33097	1.29982	1.26738	1.25604	1.25561	1.24266	1.22256	1.20846	1.19287	1.17664	1.17245	1.17252	1.16185	1.1419	1.13188	1.16213	1.22143	1.24304	1.20111	1.14382	1.11644	1.12808	1.17221	1.22592	1.2588	1.2654	1.25419	1.23098	1.20858	1.18711
d	NAIVE	0.575901	0.582921	0.580484	0.555467	0.515774	0.481972	0.462902	0.445119	0.420029	0.399605	0.387179	0.385379	0.431906	0.554162	0.714072	0.838583	0.875344	0.832442	0.766411	0.718026	0.698062	0.71529	0.752763	0.76192	0.737301	0.719171	0.711513	0.684247	0.629285	0.574917	0.550736	0.536401	0.494317	0.440942	0.409336	0.396619	0.393194	0.403156	0.463565	0.617148	0.799826	0.889164	0.875867	0.834832	0.789424	0.720441	0.654688	0.646582
e	NAIVE	0.208129	0.104267	0.0325023	0.0772139	0.242441	0.397615	0.409853	0.297354	0.181944	0.146033	0.168538	0.182977	0.173206	0.17896	0.21972	0.272168	0.325475	0.385983	0.431633	0.431171	0.434627	0.548271	0.741152	0.862623	0.895963	0.970354	1.13232	1.27336	1.30515	1.2616	1.18203	1.06795	0.945806	0.841545	0.763939	0.738026	0.76139	0.754503	0.644807	0.478048	0.374622	0.388074	0.463981	0.529149	0.546425	0.492463	0.39254	0.359909
f	NAIVE	0.5017	0.519452	0.492097	0.460855	0.453942	0.462341	0.481051	0.49366	0.481383	0.451489	0.41978	0.406375	0.43448	0.484227	0.497029	0.456844	0.413957	0.397882	0.376367	0.371736	0.46334	0.593889	0.632334	0.591942	0.551474	0.518143	0.469294	0.415377	0.384943	0.375886	0.376074	0.395131	0.415782	0.390964	0.323945	0.265506	0.244013	0.254595	0.277489	0.289043	0.273385	0.236957	0.204341	0.181741	0.165722	0.18169	0.236448	0.272117
g	TR	1.10812	1.08433	1.09344	1.14923	1.21445	1.21463	1.12432	1.04513	1.1375	1.38063	1.54054	1.49474	1.35434	1.23739	1.16017	1.10917	1.07728	1.05127	1.00863	0.939961	0.861149	0.791768	0.741372	0.709994	0.68519	0.659551	0.645916	0.645351	0.626367	0.583087	0.573288	0.624273	0.669129	0.652726	0.60229	0.55838	0.532284	0.560802	0.716967	0.964389	1.12353	1.10075	0.977934	0.855624	0.777658	0.755468	0.759275	0.740178
h	TR	0.228647	0.235577	0.263495	0.284316	0.282431	0.2693	0.266969	0.282	0.301373	0.324878	0.373652	0.440921	0.475892	0.452425	0.414156	0.420421	0.470868	0.508647	0.491064	0.431228	0.367105	0.316486	0.281911	0.276934	0.306328	0.333209	0.314305	0.263599	0.232978	0.234427	0.23713	0.228643	0.21928	0.205856	0.179537	0.152569	0.14542	0.158341	0.173631	0.176576	0.167994	0.156553	0.141907	0.124755	0.114941	0.111883	0.105574	0.089384
i	TR	-0.00328166	-0.0114655	0.00837639	0.0317183	0.0282575	0.0159011	0.0204184	0.0258587	0.00793183	-0.0242424	-0.0411132	-0.0318224	-0.0191133	-0.0201941	-0.0219542	-0.0139786	-0.00976637	-0.0218705	-0.0417244	-0.0597484	-0.0626759	-0.0194688	0.0718695	0.173206	0.256431	0.316069	0.351417	0.354677	0.325784	0.285001	0.25073	0.235009	0.248701	0.286171	0.334494	0.389258	0.441827	0.477484	0.487692	0.470659	0.433105	0.391568	0.358569	0.331392	0.299051	0.258866	0.224573	0.205683
j	TR	0.10607	0.0805042	0.0708504	0.074049	0.0687928	0.057112	0.0640701	0.0872943	0.0955095	0.0788782	0.0649396	0.0777678	0.102007	0.114332	0.112996	0.0956265	0.066286	0.0477701	0.0414722	0.0270488	0.0226186	0.0699151	0.143659	0.17224	0.148257	0.119901	0.111298	0.115183	0.120498	0.124797	0.127923	0.122516	0.106166	0.0847807	0.0626722	0.0560247	0.0821267	0.118765	0.129831	0.118947	0.111616	0.110367	0.0950614	0.0622089	0.0410107	0.0583859	0.10456	0.139521
k	TR	0.587338	0.529042	0.477256	0.431754	0.378161	0.33906	0.381863	0.522655	0.658503	0.684862	0.620627	0.545222	0.497801	0.465132	0.419036	0.371201	0.37107	0.418882	0.454423	0.45993	0.47156	0.486642	0.465101	0.405294	0.341722	0.314489	0.356235	0.440928	0.504899	0.531269	0.524	0.481301	0.429815	0.394614	0.374153	0.358082	0.335502	0.313768	0.308344	0.311344	0.303212	0.276377	0.243177	0.223171	0.213477	0.194368	0.163299	0.134054
l	TR	0.307857	0.282589	0.263925	0.241095	0.21921	0.214452	0.224093	0.234184	0.237591	0.232288	0.223556	0.216643	0.204163	0.18462	0.171784	0.172657	0.18559	0.203204	0.212096	0.213542	0.218877	0.219378	0.19463	0.148762	0.110754	0.0989694	0.106029	0.114904	0.115065	0.106724	0.0979511	0.0953862	0.091756	0.0727561	0.0428607	0.021501	0.0160253	0.023051	0.0393494	0.0542089	0.0543977	0.0428817	0.0310616	0.0220026	0.0105935	-0.00813402	-0.021833	-0.00653154
s	CHX	0.137386	0.175625	0.198927	0.222381	0.239392	0.232829	0.19177	0.118904	0.0703068	0.113451	0.21688	0.294447	0.317046	0.296323	0.255249	0.227535	0.219599	0.205406	0.17519	0.149294	0.138733	0.132278	0.127513	0.142719	0.197365	0.271854	0.29881	0.254897	0.208747	0.21651	0.258811	0.301307	0.325209	0.313357	0.271525	0.237486	0.242466	0.269498	0.273363	0.243996	0.208651	0.19395	0.206458	0.231381	0.246058	0.227699	0.179145	0.133228
m	CHX	0.349028	0.327463	0.308221	0.316324	0.348189	0.362827	0.33665	0.303604	0.307354	0.329044	0.327058	0.30627	0.293593	0.291387	0.278042	0.254952	0.254472	0.27619	0.289676	0.285412	0.276992	0.285395	0.319717	0.377382	0.443519	0.473789	0.431973	0.365572	0.388781	0.513898	0.596783	0.563754	0.514045	0.518759	0.52785	0.506426	0.483843	0.464897	0.429822	0.395818	0.376909	0.348076	0.313405	0.311406	0.328504	0.313696	0.27101	0.237861
n	CHX	0.264387	0.266836	0.280295	0.296389	0.305418	0.300588	0.291254	0.290053	0.292622	0.291836	0.290913	0.293592	0.297297	0.294914	0.284975	0.277475	0.282781	0.300547	0.313565	0.305803	0.288262	0.281031	0.282373	0.277445	0.270428	0.276769	0.288583	0.284507	0.268145	0.266054	0.278771	0.278492	0.265232	0.264892	0.278278	0.28111	0.268365	0.260456	0.264028	0.270411	0.277121	0.278036	0.270477	0.267709	0.270106	0.263558	0.252308	0.246523
o	CHX	0.35566	0.327215	0.299259	0.285078	0.270519	0.240309	0.212185	0.233543	0.328858	0.448097	0.506817	0.497486	0.508366	0.585376	0.672058	0.723506	0.742955	0.728314	0.697546	0.688742	0.688593	0.67392	0.691393	0.781587	0.883885	0.900232	0.830735	0.765493	0.759862	0.804279	0.851739	0.855925	0.853056	0.900881	0.947659	0.923037	0.853396	0.789623	0.736313	0.67891	0.624643	0.599792	0.604844	0.603351	0.574755	0.529571	0.481163	0.445972
p	CHX	0.120619	0.120454	0.111071	0.118471	0.129447	0.122653	0.11247	0.115187	0.12161	0.126826	0.135942	0.143855	0.141852	0.127228	0.106498	0.0970892	0.105723	0.117012	0.118203	0.111364	0.101332	0.086476	0.0628178	0.0419375	0.0459524	0.0688032	0.0762016	0.0670905	0.0760688	0.0933877	0.0823257	0.0665378	0.0899461	0.135997	0.164044	0.166846	0.153404	0.128856	0.10924	0.110904	0.115259	0.0921554	0.0583424	0.0520786	0.0700648	0.0872997	0.0951699	0.0906748
q	CHX	0.0137524	0.0418793	0.0636644	0.0636759	0.0569767	0.0543722	0.0437046	0.0247927	0.0106859	0.000402578	-0.00790815	-0.00783507	-0.00154353	0.00133184	-0.0060086	-0.0187214	-0.0193036	-0.00943082	-0.0148696	-0.0314033	-0.0314299	-0.0258645	-0.0367238	-0.0515295	-0.0604312	-0.0679882	-0.0687511	-0.0637403	-0.0643958	-0.0676708	-0.0619884	-0.0510411	-0.0477805	-0.0445915	-0.0237162	0.00305571	0.0105578	0.00107891	-0.006322	-0.00845819	-0.00736675	0.00140294	0.00331737	-0.0127513	-0.0264919	-0.0277139	-0.0282211	-0.0315747
r	CHX	0.145657	0.173883	0.179577	0.17136	0.163843	0.149556	0.128051	0.112633	0.0976329	0.0757033	0.061137	0.0628293	0.0672526	0.0728437	0.0861719	0.0854407	0.0634884	0.0511306	0.0565963	0.0608909	0.0663174	0.0802544	0.0826	0.0696461	0.0693134	0.077686	0.0688105	0.0557078	0.0628791	0.0816951	0.0888568	0.0799673	0.0679058	0.0566529	0.0456986	0.0439484	0.0541667	0.0696264	0.0801538	0.0733692	0.0569324	0.0569164	0.0708923	0.0715075	0.0593904	0.0532057	0.053089	0.0490844
[truncated: 652 more columns]

## Sheet: mec_curves
Animal	group	-4	-3.95	-3.9	-3.85	-3.8	-3.75	-3.7	-3.65	-3.6	-3.55	-3.5	-3.45	-3.4	-3.35	-3.3	-3.25	-3.2	-3.15	-3.1	-3.05	-3	-2.95	-2.9	-2.85	-2.8	-2.75	-2.7	-2.65	-2.6	-2.55	-2.5	-2.45	-2.4	-2.35	-2.3	-2.25	-2.2	-2.15	-2.1	-2.05	-2	-1.95	-1.9	-1.85	-1.8	-1.75	-1.7	-1.65
a	NAIVE	0.40515	0.379214	0.355909	0.358697	0.380029	0.386892	0.365333	0.335381	0.331476	0.362367	0.394641	0.407389	0.421599	0.446051	0.456273	0.437956	0.405316	0.375206	0.346444	0.318014	0.304553	0.300452	0.273525	0.226386	0.201232	0.203413	0.196314	0.17666	0.171312	0.184056	0.198125	0.201286	0.19439	0.186047	0.1897	0.209781	0.224086	0.207102	0.168629	0.142546	0.140264	0.145052	0.136446	0.11292	0.0950132	0.086375	0.0692504	0.0383473
b	NAIVE	0.246309	0.218978	0.190375	0.18946	0.197165	0.17563	0.172791	0.235304	0.300888	0.311578	0.302264	0.306714	0.304781	0.282959	0.263968	0.27233	0.296212	0.296266	0.25759	0.213455	0.203659	0.218327	0.212943	0.178717	0.149445	0.147594	0.172128	0.21052	0.246154	0.276896	0.309292	0.343543	0.364971	0.350434	0.302243	0.247805	0.209581	0.194634	0.198241	0.199662	0.170321	0.123168	0.106131	0.119758	0.128041	0.138192	0.173465	0.209596
c	NAIVE	0.790302	0.81858	0.78292	0.712907	0.668449	0.651596	0.633931	0.607037	0.566436	0.5171	0.487824	0.49118	0.503785	0.502452	0.483563	0.455127	0.431262	0.419758	0.418874	0.419536	0.402134	0.363842	0.32887	0.307613	0.303781	0.340557	0.407041	0.444341	0.426803	0.38031	0.325917	0.27022	0.224476	0.193514	0.171885	0.155067	0.136297	0.107083	0.0691766	0.0372926	0.0252537	0.0303798	0.0377144	0.0390806	0.0405349	0.0553502	0.0845706	0.102891
d	NAIVE	0.415943	0.44717	0.464134	0.449559	0.428275	0.418243	0.406771	0.394224	0.39335	0.398808	0.402388	0.412302	0.433174	0.439768	0.409547	0.365081	0.335467	0.31888	0.305645	0.297955	0.305239	0.321082	0.327944	0.332428	0.352733	0.389605	0.433761	0.482982	0.546749	0.635745	0.754178	0.895433	1.03644	1.15009	1.23171	1.2946	1.33193	1.3251	1.28888	1.25569	1.22799	1.19223	1.1503	1.1068	1.06518	1.03777	1.02572	1.01264
e	NAIVE	0.652942	0.690514	0.792521	0.859053	0.84808	0.821545	0.825489	0.846954	0.842738	0.773826	0.675247	0.627198	0.638588	0.654175	0.625377	0.535576	0.416228	0.327729	0.297372	0.291474	0.270313	0.236303	0.203026	0.21035	0.310023	0.41508	0.372157	0.218064	0.128127	0.180965	0.283815	0.277043	0.126927	-0.0254981	-0.0324305	0.113294	0.259374	0.237918	0.0628113	-0.108323	-0.149132	-0.0641416	0	-0.0631703	-0.142268	-0.0853354	0.0636932	0.1517
f	NAIVE	0.723781	0.714418	0.711124	0.692286	0.647843	0.60207	0.584738	0.595695	0.594332	0.554691	0.510433	0.499992	0.504373	0.488029	0.468498	0.480124	0.50997	0.526132	0.516339	0.490935	0.471553	0.455453	0.422815	0.389272	0.388179	0.40328	0.382509	0.321339	0.272314	0.26806	0.289278	0.299795	0.278359	0.238428	0.230091	0.277581	0.323417	0.313487	0.281541	0.261894	0.23131	0.184054	0.142336	0.106614	0.0674808	0.0277019	0	-0.007155
g	TR	0.231074	0.1712	0.117877	0.101096	0.115494	0.120928	0.0970696	0.052338	-0.00265058	-0.0631613	-0.120231	-0.160128	-0.176452	-0.167633	-0.143598	-0.124306	-0.0959681	-0.0379773	0.00980165	0.0301869	0.0831278	0.156764	0.181002	0.202666	0.264468	0.272403	0.21255	0.219965	0.319715	0.377419	0.326605	0.228384	0.140184	0.0739797	0.0236903	-0.00755939	0.062202	0.305	0.572165	0.641485	0.529071	0.391696	0.295285	0.239352	0.215533	0.186944	0.127641	0.069151
h	TR	0.350662	0.353454	0.361644	0.344851	0.311154	0.286972	0.292023	0.321021	0.339384	0.328099	0.31178	0.308875	0.311523	0.321005	0.333153	0.325265	0.300207	0.285876	0.288478	0.286626	0.265205	0.243614	0.246102	0.258714	0.259532	0.25425	0.25239	0.247934	0.234428	0.214355	0.192437	0.169216	0.146663	0.134955	0.134041	0.126575	0.105885	0.08946	0.106905	0.167825	0.23162	0.246513	0.213577	0.174478	0.155074	0.140067	0.107177	0.0723952
i	TR	0.0383419	0.0147614	-0.00374253	0	0.0143268	0.0152015	0.0051978	0.0105401	0.0311065	0.03549	0.0145548	-0.00301734	0.0104544	0.0501091	0.0783539	0.0730117	0.0576663	0.052953	0.0567013	0.0670446	0.0684872	0.0534007	0.0522453	0.0691464	0.065093	0.041293	0.0333896	0.0381999	0.0363612	0.0400489	0.0594389	0.0776578	0.0853002	0.0920807	0.099448	0.0940593	0.0773988	0.081017	0.120231	0.158189	0.163065	0.152616	0.145402	0.133832	0.115097	0.0994351	0.0926419	0.0937074
j	TR	0.0786432	0.0754993	0.0834247	0.0814344	0.0724048	0.083966	0.114128	0.126222	0.11418	0.116409	0.135457	0.130553	0.107572	0.102586	0.10617	0.0921978	0.0611699	0.0239598	-0.0061358	-0.0131964	0	0.0157214	0.0267646	0.0397461	0.0777773	0.155472	0.232171	0.252187	0.223317	0.191653	0.166051	0.130823	0.0983573	0.0847107	0.0725647	0.0482103	0.0313146	0.0319267	0.0237096	0.00252796	0.028892	0.128325	0.207077	0.19389	0.160429	0.182184	0.21455	0.192889
k	TR	0.204178	0.199561	0.227134	0.493327	0.912077	1.1432	1.08693	0.944917	0.851208	0.781311	0.710366	0.651985	0.605541	0.559407	0.508233	0.45377	0.411229	0.384085	0.360328	0.351954	0.367332	0.372458	0.34374	0.304733	0.281353	0.267185	0.249259	0.233637	0.22142	0.199431	0.173466	0.154802	0.130396	0.10957	0.130934	0.176963	0.194962	0.197302	0.219589	0.241704	0.23419	0.214022	0.210018	0.210472	0.184314	0.135489	0.0924772	0.0642704
l	TR	-0.0404488	-0.0404751	-0.0332536	-0.0378842	-0.0469314	-0.0434178	-0.0285023	-0.00928662	0.00639955	0.0121073	0.00538558	-0.0105164	-0.0171614	-0.0053999	0.00435558	0.00659549	0.0263904	0.0602019	0.0750101	0.0708479	0.067798	0.0679585	0.0697183	0.0713171	0.0663641	0.0620368	0.0860006	0.152114	0.225665	0.260948	0.258006	0.245211	0.240397	0.241206	0.236379	0.237518	0.261488	0.287098	0.299788	0.326998	0.374322	0.407783	0.416484	0.423873	0.44433	0.465387	0.472414	0.469586
s	CHX	0.124385	0.111948	0.0945145	0.0813619	0.0746428	0.0771341	0.0805087	0.0665033	0.0631793	0.133127	0.248757	0.307643	0.296119	0.2759	0.263119	0.236564	0.198842	0.181147	0.191665	0.193114	0.161378	0.114897	0.0774133	0.0652022	0.084499	0.112127	0.119066	0.106995	0.0921432	0.079321	0.0731924	0.0816703	0.0898386	0.0755722	0.0555295	0.0637891	0.0924296	0.100803	0.075975	0.0417398	0.0204572	0.0219659	0.0551871	0.118255	0.169685	0.161718	0.107999	0.0545838
m	CHX	0.22352	0.211445	0.199876	0.19625	0.181917	0.166566	0.162477	0.160713	0.154808	0.144994	0.146853	0.169694	0.180915	0.163796	0.153598	0.167373	0.175398	0.155058	0.126985	0.120283	0.130463	0.14042	0.151078	0.161189	0.149311	0.12195	0.137479	0.214801	0.27803	0.271115	0.240679	0.23343	0.230404	0.205484	0.158551	0.117896	0.111501	0.126674	0.12919	0.102592	0.0772493	0.0980516	0.138966	0.135157	0.096283	0.0785581	0.0798872	0.0684729
n	CHX	0.207167	0.192788	0.194237	0.200772	0.194653	0.171066	0.1493	0.157443	0.186476	0.197423	0.183091	0.169336	0.16808	0.17118	0.166244	0.148911	0.131388	0.123096	0.116656	0.104904	0.088965	0.0777485	0.0800804	0.0872054	0.0820272	0.0633746	0.0501241	0.0544454	0.060494	0.0537126	0.0442008	0.0407318	0.0331048	0.016633	0.00801946	0.0118207	0.00968245	0	-0.00422137	-0.00104737	0.0174577	0.0704076	0.159294	0.250949	0.297021	0.284957	0.250906	0.226449
o	CHX	-0.106248	-0.0985703	-0.0720427	-0.0449555	-0.00867838	0.0368229	0.0577519	0.0525119	0.0821331	0.168988	0.244095	0.25035	0.200952	0.134404	0.0832781	0.0536773	0.0287068	0.00185413	-0.017821	-0.0124232	0.0247061	0.0602784	0.0601325	0.0409181	0.0570244	0.138254	0.226956	0.241844	0.188182	0.130137	0.106773	0.0977276	0.0590568	0	-0.00262216	0.0978371	0.224756	0.276773	0.276529	0.296142	0.32646	0.318635	0.266699	0.200493	0.149428	0.122581	0.0994421	0.0726574
p	CHX	0.0279332	0.0369838	0.0554667	0.030504	-0.0141232	-0.0245493	0.000276648	0.0189144	0.00921987	0.000282734	0.021926	0.0469825	0.0403041	0.0176455	0.00671368	0.00696956	0.0133075	0.0243661	0.0176795	-0.0153641	-0.0320266	-0.0127749	-0.00177385	-0.0173543	-0.0214923	-0.0020958	0.00930979	0.0025669	0.00118214	0.0192119	0.0476624	0.0688446	0.0695639	0.0559742	0.0406952	0.0249036	0.016947	0.0253075	0.0356499	0.0370548	0.0418043	0.0576082	0.0706973	0.0709787	0.0638837	0.0481369	0.0267772	0.032054
q	CHX	-0.000751562	0.00186431	0.00966831	0.0206958	0.0207124	0.0149381	0.0213015	0.0322906	0.0400017	0.051162	0.060388	0.0615774	0.0623397	0.06401	0.0593393	0.0556505	0.0584624	0.051783	0.0394277	0.0403898	0.0406128	0.0282051	0.0195248	0.0197288	0.0241504	0.0316836	0.0349735	0.0298437	0.0197911	0.00784447	-0.00126154	-0.000183767	0.0100654	0.018821	0.0228591	0.0217148	0.0089856	-0.00482228	-0.000889342	0.0131201	0.02013	0.0250435	0.0401919	0.05497	0.0468311	0.0241149	0.0132148	0.00904449
r	CHX	0.0756379	0.0953771	0.11134	0.113104	0.104093	0.0922434	0.0736258	0.0480681	0.0278254	0.029003	0.0584903	0.0868071	0.0783349	0.0474404	0.0372597	0.0612817	0.0895794	0.0937591	0.0791804	0.0610804	0.054048	0.0689984	0.078	0.0457996	-0.00213173	-0.0231495	-0.0194933	-0.00517882	0.0162668	0.0269481	0.0169999	0.00591101	0.00425582	0.00656549	0.0105486	0.0093671	0.00326915	0.00373521	0.00963489	0.0134019	0.00795093	0.00208515	0.0273465	0.070435	0.0774807	0.0475209	0.0266258	0.0369088
[truncated: 212 more columns]

## Sheet: posvds_curves
Animal	group	0	0.05	0.1	0.15	0.2	0.25	0.3	0.35	0.4	0.45	0.5	0.55	0.6	0.65	0.7	0.75	0.8	0.85	0.9	0.95	1	1.05	1.1	1.15	1.2	1.25	1.3	1.35	1.4	1.45	1.5	1.55	1.6	1.65	1.7	1.75	1.8	1.85	1.9	1.95	2	2.05	2.1	2.15	2.2	2.25	2.3	2.35
a	NAIVE
b	NAIVE	0.760781	0.784053	0.841139	0.885193	0.867253	0.826654	0.847042	0.926865	0.972968	0.926655	0.83549	0.769862	0.726258	0.685606	0.685369	0.738348	0.777675	0.754775	0.707029	0.699059	0.74747	0.811233	0.836859	0.808675	0.76527	0.75492	0.783439	0.837959	0.908501	0.970661	0.994113	0.970565	0.951039	0.998346	1.08482	1.16221	1.29148	1.52903	1.74276	1.76238	1.62788	1.48971	1.40552	1.35251	1.31172	1.27382	1.22099	1.15199
c	NAIVE
d	NAIVE
e	NAIVE	0.580927	0.444483	0.392777	0.453298	0.541294	0.516077	0.373987	0.236729	0.176556	0.228919	0.377403	0.480775	0.439329	0.320114	0.230525	0.23463	0.346048	0.479979	0.502146	0.375112	0.193539	0.0941693	0.151911	0.291231	0.327292	0.194853	0.047024	0.0367268	0.128058	0.205204	0.238727	0.250994	0.231425	0.173544	0.132	0.18588	0.335124	0.46063	0.440718	0.295255	0.173081	0.193607	0.299247	0.335039	0.280803	0.23346	0.217131	0.202957
f	NAIVE	1.7665	1.58105	1.45444	1.38748	1.32973	1.24931	1.15798	1.16155	1.29555	1.39585	1.34797	1.24941	1.194	1.15067	1.07978	0.9893	0.897516	0.819255	0.78063	0.787749	0.790591	0.760333	0.723298	0.681383	0.637609	0.632683	0.648678	0.651189	0.746742	1.01041	1.25325	1.27343	1.14763	1.05632	1.03663	1.03085	1.00333	0.957086	0.907615	0.840454	0.754947	0.765015	0.976069	1.25818	1.37505	1.29963	1.18018	1.09085
g	TR	0.319763	0.473504	0.502126	0.418693	0.33288	0.284803	0.252145	0.217838	0.185459	0.172517	0.185384	0.214923	0.244358	0.242514	0.200261	0.151738	0.118388	0.0968262	0.100912	0.130985	0.143297	0.117588	0.0855242	0.0699029	0.061968	0.0466579	0.0252618	0.0198617	0.0319601	0.0341545	0.0244012	0.0160884	0.000680546	-0.0202486	-0.0188818	0.0106767	0.0289415	0.0105182	-0.000662741	0.0452572	0.112036	0.126538	0.0902792	0.0599025	0.0528082	0.0515174	0.0558602	0.0579739
h	TR	0.283786	0.25372	0.219624	0.178513	0.157432	0.170476	0.199	0.216954	0.216736	0.199499	0.160763	0.124705	0.13286	0.170252	0.183995	0.162696	0.135398	0.116228	0.0947745	0.0773612	0.0840077	0.104082	0.114008	0.112345	0.0994415	0.0731875	0.0446504	0.0192307	-0.000315954	0.002734	0.025621	0.0326554	0.00521195	-0.021603	0.000525243	0.0633309	0.116736	0.137597	0.132809	0.105574	0.0635408	0.0336321	0.0329615	0.0419861	0.0388471	0.0402293	0.0639673	0.0833422
i	TR
j	TR	0.192604	0.189733	0.223153	0.262155	0.336388	0.443895	0.516553	0.542715	0.593434	0.675009	0.710484	0.688205	0.680384	0.711822	0.721593	0.672002	0.607896	0.577162	0.565567	0.539686	0.499407	0.466582	0.447655	0.429268	0.41346	0.417737	0.430558	0.423274	0.40011	0.374945	0.341248	0.309044	0.297593	0.294348	0.291379	0.308215	0.333924	0.330021	0.304338	0.301796	0.325322	0.327814	0.298527	0.297334	0.348651	0.380019	0.345994	0.301537
k	TR	0.367724	0.430009	0.407423	0.334122	0.270554	0.233798	0.213491	0.19709	0.185837	0.191872	0.213825	0.231119	0.242	0.290709	0.379703	0.423729	0.408941	0.422416	0.466169	0.475157	0.450876	0.414997	0.372957	0.346421	0.350558	0.383582	0.419075	0.408424	0.348245	0.286671	0.251889	0.243432	0.257137	0.266874	0.25465	0.259461	0.297941	0.316817	0.29348	0.260271	0.22766	0.187692	0.153849	0.139338	0.137103	0.134837	0.125551	0.110275
l	TR
m	CHX
n	CHX	0.035007	0.045187	0.0687368	0.0668713	0.0492816	0.0421424	0.0399857	0.0297893	0.0236777	0.029941	0.0248576	0.00227696	-0.00830507	0.001238	0.00695381	-0.00513385	-0.0243882	-0.0364496	-0.0378302	-0.0339025	-0.0349375	-0.0420811	-0.0422175	-0.0343714	-0.0361092	-0.0503206	-0.0609735	-0.0641654	-0.071404	-0.0864546	-0.0966882	-0.0907334	-0.0816981	-0.088233	-0.100963	-0.108013	-0.118289	-0.13128	-0.132846	-0.123324	-0.112821	-0.102823	-0.0958595	-0.0966474	-0.0986402	-0.101683	-0.113097	-0.122603
o	CHX
p	CHX	0.0646813	0.0545383	0.0686407	0.0618476	0.0256832	0.0181319	0.0404387	0.0302713	0.00259956	0.0211694	0.0601514	0.0487161	0.00990239	0.0261696	0.0809367	0.0807391	0.0296498	0.0162513	0.0501723	0.0634135	0.0413233	0.0348529	0.0633873	0.0845211	0.0683662	0.0467025	0.0548282	0.0855445	0.136705	0.217867	0.29333	0.309127	0.278934	0.265149	0.270083	0.241852	0.194591	0.191981	0.224231	0.232733	0.212504	0.202338	0.211646	0.205704	0.16826	0.13635	0.140528	0.15431
q	CHX	0.119567	0.118362	0.156073	0.170297	0.158666	0.140657	0.126258	0.126887	0.144125	0.155212	0.140762	0.115752	0.106742	0.116044	0.122298	0.116992	0.119725	0.132615	0.129588	0.106414	0.0862671	0.082532	0.0858014	0.0855168	0.0846016	0.0850168	0.0830222	0.0762972	0.0641465	0.0501374	0.0411485	0.0416167	0.0496826	0.0559936	0.0539366	0.0480785	0.0420146	0.035331	0.0354298	0.0479725	0.0612376	0.0557036	0.0349894	0.0274797	0.037321	0.0398521	0.0311976	0.0277443
r	CHX	0.0502158	0.0435826	0.049516	0.0406606	0.0316825	0.0283007	0.0218987	0.0136771	-0.00109045	-0.0196323	-0.0196925	0.00118279	0.0117403	-0.000501214	-0.0189776	-0.0368888	-0.0418497	-0.0134149	0.0190444	0.00581034	-0.0336051	-0.0503612	-0.0449	-0.0323321	-0.0119929	0.00933313	0.0238599	0.0230849	-0.00172246	-0.0303864	-0.0351677	-0.0223284	-0.0114027	-0.00440503	-0.00210082	-0.0131598	-0.0324217	-0.0408351	-0.0331461	-0.0203451	-0.00706462	0.000193845	-0.00588931	-0.0116741	-0.00842849	-0.00747643	-0.0103751	-0.00694524
s	CHX
[truncated: 3,712 more columns]

## Sheet: posvds_events
Animal	group	0	0.05	0.1	0.15	0.2	0.25	0.3	0.35	0.4	0.45	0.5	0.55	0.6	0.65	0.7	0.75	0.8	0.85	0.9	0.95	1	1.05	1.1	1.15	1.2	1.25	1.3	1.35	1.4	1.45	1.5	1.55	1.6	1.65	1.7	1.75	1.8	1.85	1.9	1.95	2	2.05	2.1	2.15	2.2	2.25	2.3	2.35
a	NAIVE
b	NAIVE						1									1					1						1							1
c	NAIVE
d	NAIVE
e	NAIVE			1						1							1						1						1							1						1
f	NAIVE								1																				1														1
g	TR
h	TR																																		1
i	TR
j	TR																																												1
k	TR													1												1											1
l	TR
m	CHX
n	CHX
o	CHX
p	CHX									1				1									1				1
q	CHX		1
r	CHX											1						1					1									1							1									1
s	CHX
[truncated: 3,712 more columns]
